# Supplementary material for: The CpxA/CpxR two-component system mediates regulation of Actinobacillus pleuropneumoniae cold growth
Source: Front Microbiol. 2022 Dec 23;13:1079390. doi: 10.3389/fmicb.2022.1079390 (PMC9816388; doi:10.3389/fmicb.2022.1079390)
Supplement: Supplementary file 1 [file Data_Sheet_1.ZIP]

Archive with 38 entries (18 files):
- Original data/original data-figure-1/
- Original data/original data-figure-1/Figure-1-A/
- Original data/original data-figure-1/Figure-1-A/figure-1-A.xls
- Original data/original data-figure-1/Figure-1-B/
- Original data/original data-figure-1/Figure-1-B/figure-1-B.xls
- Original data/original data-figure-1/Figure-1-C/
- Original data/original data-figure-1/Figure-1-C/figure-1-C.xlsx
- Original data/original data-figure-1/Figure-1-D/
- Original data/original data-figure-1/Figure-1-D/figure-1-D.xlsx
- Original data/original data-figure-2/
- Original data/original data-figure-2/Figure-1-A/
- Original data/original data-figure-2/Figure-1-A/figure-2-A.tif
- Original data/original data-figure-2/Figure-1-B/
- Original data/original data-figure-2/Figure-1-B/figure-2-B.xls
- Original data/original data-figure-2/Figure-1-C/
- Original data/original data-figure-2/Figure-1-C/figure-2-C.xlsx
- Original data/original data-figure-2/Figure-1-D/
- Original data/original data-figure-2/Figure-1-D/figure-2-D.bmp
- Original data/original data-figure-3/
- Original data/original data-figure-3/figure-3A/
- Original data/original data-figure-3/figure-3A/EMSA-cspC.tif
- Original data/original data-figure-3/figure-3A/EMSA-rpoD cspD.tif
- Original data/original data-figure-3/figure-3A/EMSA-rpoE.tif
- Original data/original data-figure-3/figure-3B/
- Original data/original data-figure-3/figure-3B/figure-3-B.tif
- Original data/original data-figure-3/figure-3-C/
- Original data/original data-figure-3/figure-3-C/figure-3-C.pptx
- Original data/original data-figure-4/
- Original data/original data-figure-4/Figure-4-A/
- Original data/original data-figure-4/Figure-4-A/figure-4-A.xlsx
- Original data/original data-figure-4/Figure-4-B/
- Original data/original data-figure-4/Figure-4-B/figure-4-B.xlsx
- Original data/original data-figure-4/Figure-4-C/
- Original data/original data-figure-4/Figure-4-C/figure-4-C.xlsx
- Original data/original data-figure-4/Figure-4-D/
- Original data/original data-figure-4/Figure-4-D/figure-4-D.xlsx
- Original data/original data-figure-5/
- Original data/original data-figure-5/figure-5.ppt
