# Supplementary material for: The CpxA/CpxR two-component system mediates regulation of Actinobacillus pleuropneumoniae cold growth
Source: Front Microbiol. 2022 Dec 23;13:1079390. doi: 10.3389/fmicb.2022.1079390 (PMC9816388; doi:10.3389/fmicb.2022.1079390)
Supplement: Supplementary file 1 [file Data_Sheet_1.ZIP › Original data/original data-figure-1/Figure-1-A/figure-1-A.xls]

## Sheet: 0
	SQ
						WT-0h				WT-0.5h				WT-1h				WT-2h				WT-4h
					cpxA	23.2546	22.9631	23.0427	23.2689	21.0935	21.7915	21.1534	21.4336	20.4795	20.8265	20.4262	20.7512	21.0051	21.3068	21.044	21.3761	20.9437	20.7467	20.3829	20.3331
						16.1046	15.8131	15.8927	16.1189	13.1835	13.8815	13.2434	13.5236	13.0095	13.3565	12.9562	13.2812	12.6551	12.9568	12.694	13.0261	12.2537	12.0567	11.6929	11.6431
					15.9823	-0.124622	0.166922	0.0872752	-0.138937	2.79645	2.09849	2.73665	2.4564	2.97047	2.62345	3.02376	2.69883	3.32488	3.02318	3.28596	2.95391	3.7263	3.9233	4.28713	4.33685
						0.917244	1.12266	1.06236	0.908188	6.94731	4.28261	6.66519	5.48844	7.83794	6.16224	8.13284	6.49275	10.0205	8.12959	9.75375	7.74845	13.2351	15.1715	19.5234	20.208
					cpxR	20.2708	20.3491	19.9051	20.3249	19.0818	19.2985	19.3722	19.391	18.7707	18.8069	18.5049	18.8395	18.8144	19.2609	18.8587	18.6754	18.3331	18.6468	18.8966	19.1229
						13.1208	13.1991	12.7551	13.1749	11.1718	11.3885	11.4622	11.481	11.3007	11.3369	11.0349	11.3695	10.4644	10.9109	10.5087	10.3254	9.64305	9.9568	10.2066	10.4329
					13.0625	-0.0608202	-0.139099	0.304885	-0.114921	1.8882	1.67151	1.5978	1.57898	1.75928	1.72314	2.02509	1.69049	2.59563	2.14907	2.55126	2.73462	3.41695	3.1032	2.85342	2.62707
						0.958719	0.908086	1.23532	0.923433	3.70173	3.18548	3.02681	2.98759	3.38529	3.30153	4.07017	3.22766	6.04453	4.43542	5.86144	6.65585	10.6808	8.59324	7.22713	6.17768
					16sRNA	7.15285				7.90751				7.474				8.35237				8.69324

## Sheet: Run Information
File Name	cold-cpxA-cpxR.2022.5.18.pcrd
Created By User	admin
Notes
ID
Run Started	05/18/2022 04:04:21 UTC
Run Ended	05/18/2022 05:05:59 UTC
Sample Vol	20
Lid Temp	105
Protocol File Name	2022-5-18程序.prcl
Plate Setup File Name	Default_PrimePCR_96_runfile.pltd
Base Serial Number	CT042452
Optical Head Serial Number	785BR21551
CFX Maestro Version	4.1.2433.1219.
