# Supplementary material for: The CpxA/CpxR two-component system mediates regulation of Actinobacillus pleuropneumoniae cold growth
Source: Front Microbiol. 2022 Dec 23;13:1079390. doi: 10.3389/fmicb.2022.1079390 (PMC9816388; doi:10.3389/fmicb.2022.1079390)
Supplement: Supplementary file 1 [file Data_Sheet_1.ZIP › Original data/original data-figure-2/Figure-1-B/figure-2-B.xls]

## Sheet: 0
	SQ
						WT-0h				CpxAR-0h				WT-1h				CpxAR-1h				WT-2h				CpxAR-2h				WT-4h				CpxAR-4h
					cspC	15.6705	15.3575	15.8751	15.9162	17.8788	18.0574	18.2668	18.3578	15.2881	14.9855	14.8446	15.0101	16.4847	16.3884	16.3962	16.2103	15.3191	15.6714	14.9504	14.9338	16.1621	15.9403	15.376	15.4408	14.4203	14.5922	14.6234	15.1768	17.2603	17.0288	16.6005	16.801
						8.52051	8.20745	8.72507	8.76623	9.3588	9.5374	9.74684	9.83778	7.81811	7.51547	7.37463	7.54007	8.71467	8.61835	8.62621	8.44027	6.82911	7.18137	6.46037	6.44378	7.94213	7.72029	7.15602	7.22079	6.07027	6.24223	6.27337	6.82678	8.36027	8.12882	7.70051	7.90099
					8.55481	0.0294926	0.342548	-0.175068	-0.216232	-0.808804	-0.987395	-1.19684	-1.28778	0.731886	1.03453	1.17537	1.00993	-0.16467	-0.068353	-0.0762084	0.109729	1.72089	1.36863	2.08963	2.10622	0.607868	0.829714	1.39398	1.32921	2.47973	2.30777	2.27663	1.72322	0.189731	0.421177	0.849491	0.649012
						1.02065	1.26799	0.885726	0.860811	0.570855	0.504388	0.436229	0.409581	1.66081	2.04845	2.25851	2.01382	0.892133	0.953726	0.948547	1.07903	3.29639	2.58225	4.2564	4.30561	1.52401	1.77733	2.62803	2.51264	5.57792	4.95117	4.84545	3.30173	1.14055	1.33902	1.80186	1.56809
					16sRNA	6.23437	7.71372	7.60817	7.05514	7.55169	8.4537	9.08994	8.97638	7.24835	8.35981	6.00305	8.28478	7.78947	8.53018	7.0691	7.68622	8.23446	8.72291	8.32932	8.68619	8.56834	8.45801	7.60921	8.25493	8.41371	8.56735	7.89552	8.53291	8.15034	8.71259	10.5811	8.13634
						7.15285				8.51793				7.474				7.76874				8.49322				8.22262				8.35237				8.89509

## Sheet: Run Information
File Name	cold-cpxA-cpxR.2022.5.18.pcrd
Created By User	admin
Notes
ID
Run Started	05/18/2022 04:04:21 UTC
Run Ended	05/18/2022 05:05:59 UTC
Sample Vol	20
Lid Temp	105
Protocol File Name	2022-5-18程序.prcl
Plate Setup File Name	Default_PrimePCR_96_runfile.pltd
Base Serial Number	CT042452
Optical Head Serial Number	785BR21551
CFX Maestro Version	4.1.2433.1219.
