# Supplementary material for: The CpxA/CpxR two-component system mediates regulation of Actinobacillus pleuropneumoniae cold growth
Source: Front Microbiol. 2022 Dec 23;13:1079390. doi: 10.3389/fmicb.2022.1079390 (PMC9816388; doi:10.3389/fmicb.2022.1079390)
Supplement: Supplementary file 1 [file Data_Sheet_1.ZIP › Original data/original data-figure-2/Figure-1-C/figure-2-C.xlsx]

## Sheet: 0
	SQ
					WT-0				AR-0				WT-1				AR-1				WT-2				AR-2				WT-4				AR-4
				cspD	22.3057	22.2303			23.3937	23.2505	22.9612	24.1837	22.0695	23.7167	22.5306		23.4408	23.5705	23.3263	22.8928	22.3708	22.3874	23.3849	22.5691	23.0364	22.9635	23.5147	22.5623	22.3544	22.0506	23.2531	23.3327	23.1584	22.4557	22.7654
					15.7257	15.6503			15.6437	15.5005	15.2112	16.4337	15.0095	16.6567	15.4706		15.6908	15.8205	15.5763	15.1428	15.2708	15.2874	16.2849	15.4691	15.5464	15.4735	16.0247	15.0723	15.4944	15.1906	16.3931	16.4727	15.8484	15.1457	15.4554
				15.69	-0.0356562	0.0396643			0.0463189	0.189506	0.47877	-0.743702	0.680489	-0.966732	0.219424		-0.000821014	-0.130482	0.113661	0.547205	0.419165	0.402613	-0.594871	0.220854	0.14356	0.216462	-0.334699	0.617662	0.19564	0.499354	-0.703078	-0.782696	-0.158401	0.544336	0.23463
					0.975588	1.02787			1.03263	1.14037	1.39356	0.597205	1.60268	0.511664	1.16427		0.999431	0.913527	1.08197	1.46125	1.33715	1.3219	0.662104	1.16542	1.10463	1.16188	0.79295	1.53439	1.14523	1.41358	0.61426	0.581279	0.896017	1.45835	1.17661
				16sRNA	6.7582	6.92407	6.4797	6.15898	7.91362	7.85379	7.77751	7.43557	7.19353	7.04784	6.85842	7.12049	7.96016	7.28227	7.80056	7.96745	7.03847	7.15189	6.81946	7.38619	7.44065	7.47344	7.71377	7.34776		7.16548	6.54611		7.52127	7.21593	7.20754
					6.58				7.75				7.06				7.75				7.1				7.49				6.86				7.31

## Sheet: Run Information
File Name	10.3..pcrd
Created By User	admin
Notes
ID
Run Started	10/03/2022 04:44:27 UTC
Run Ended	10/03/2022 05:45:04 UTC
Sample Vol	20
Lid Temp	105
Protocol File Name	程序.prcl
Plate Setup File Name	Default_PrimePCR_96_runfile.pltd
Base Serial Number	RR000001
Optical Head Serial Number	788BR03885
CFX Maestro Version	3.1.1517.0823.
