# Supplementary material for: The CpxA/CpxR two-component system mediates regulation of Actinobacillus pleuropneumoniae cold growth
Source: Front Microbiol. 2022 Dec 23;13:1079390. doi: 10.3389/fmicb.2022.1079390 (PMC9816388; doi:10.3389/fmicb.2022.1079390)
Supplement: Supplementary file 1 [file Data_Sheet_1.ZIP › Original data/original data-figure-4/Figure-4-A/figure-4-A.xlsx]

## Sheet: Sheet1
20℃ OD600
	0h			4h			8h			12h			16h			20h			24h			28h			32h			36h			40h			44h			48h
WT	0.022	0.022	0.022	0.06	0.065	0.068	0.11	0.11	0.12	0.2	0.22	0.196	0.3	0.289	0.294	0.41	0.42	0.44	0.64	0.632	0.6	0.713	0.7	0.726	0.877	0.87	0.868	0.918	0.942	0.932	0.92	0.976	1.022	1.08	1.11	1.002	0.956	0.988	1.03
Δcold	0.022	0.022	0.022	0.06	0.063	0.06	0.082	0.088	0.084	0.12	0.122	0.126	0.22	0.21	0.206	0.259	0.252	0.24	0.333	0.342	0.348	0.433	0.417	0.428	0.489	0.513	0.502	0.538	0.55	0.558	0.53	0.512	0.535	0.487	0.522	0.494	0.496	0.521	0.51
CΔcold	0.022	0.022	0.022	0.062	0.063	0.065	0.13	0.128	0.132	0.19	0.192	0.188	0.298	0.29	0.287	0.424	0.43	0.432	0.672	0.693	0.68	0.728	0.735	0.743	0.88	0.856	0.877	0.93	0.9	0.917	0.962	0.99	0.979	1.07	0.987	1	1.02	1.02	1.04
ΔcspD	0.022	0.022	0.022	0.06	0.059	0.0657	0.133	0.12	0.14	0.2	0.198	0.19	0.3	0.288	0.293	0.442	0.436	0.424	0.62	0.661	0.635	0.71	0.703	0.72	0.851	0.847	0.862	0.889	0.911	0.925	0.976	0.985	0.93	1	0.98	1.1	1.04	1	1.03
