# Supplementary material for: The CpxA/CpxR two-component system mediates regulation of Actinobacillus pleuropneumoniae cold growth
Source: Front Microbiol. 2022 Dec 23;13:1079390. doi: 10.3389/fmicb.2022.1079390 (PMC9816388; doi:10.3389/fmicb.2022.1079390)
Supplement: Supplementary file 1 [file Data_Sheet_1.ZIP › Original data/original data-figure-4/Figure-4-B/figure-4-B.xlsx]

## Sheet: Sheet1
	log10(CFU)
WT	7.64345	7.64345	7.64345	8	8.04139	8.07918	8.34242	8.32634	8.31387	8.50515	8.43933	8.44404	8.63347	8.69897	8.5563	8.77815	8.74036	8.81954	8.89209	8.9345	8.8451	9	9.06819	9.10037	9.14613	9.18184	9.19312	9.27416	9.27875	9.23553	9.3075	9.32222	9.34242	9.30103	9.36361	9.38021	9.20952	9.233	9.25527
ΔcpxAR	7.64345	7.64345	7.64345	7.77815	7.69897	7.73239	7.82607	7.85126	7.86923	7.98677	7.95424	8.01703	8.09691	8.11394	8	8.08636	8.11394	8.13354	8.20412	8.19033	8.17026	8.22531	8.24055	8.25527	8.32222	8.29885	8.25527	8.34242	8.45939	8.41497	8.57978	8.60206	8.66276	8.69897	8.74036	8.76343	8.44716	8.30103	8.53148
CΔcpxAR	7.64345	7.64345	7.64345	8.14613	8.16137	8.07918	8.2878	8.30103	8.26007	8.4624	8.47276	8.47712	8.50515	8.76343	8.64345	8.69897	8.72428	8.80618	8.86332	8.90309	8.83251	9	9.13672	9.11394	9.17026	9.19312	9.15229	9.20952	9.233	9.20412	9.30103	9.29667	9.25527	9.35411	9.36173	9.37291	9.16732	9.22011	9.1271
Δcold	7.64345	7.64345	7.64345	7.95424	7.94448	7.92324	8.04139	8.08636	8.10721	8.11394	8.1038	8.09342	8.10721	8.12385	8.1271	8.13988	8.15229	8.14613	8.11394	8.1038	8.04139	7.90309	7.77815	7.69897	7.64345	7.57978	7.57978	7.5563	7.47712	7.60206	7.44716	7.50515	7.44716	7.30103	7.44716	7.32634	7	7.26717	7.14613
CΔcold	7.64345	7.64345	7.64345	8.1271	8.11394	8.10037	8.30103	8.30963	8.28556	8.49136	8.45179	8.41162	8.60206	8.66276	8.5563	8.716	8.79239	8.8169	8.91381	8.95424	8.89209	9.08279	9.11394	9.0086	9.16435	9.18469	9.13988	9.29885	9.2833	9.25527	9.30963	9.32428	9.30103	9.32222	9.30103	9.34242	9.15836	9.23805	9.20412
ΔcspD	7.64345	7.64345	7.64345	8.04922	8.03342	8.10037	8.27875	8.31175	8.34242	8.44091	8.47422	8.4014	8.57978	8.63749	8.67486	8.83251	8.77815	8.73799	8.92428	8.97772	8.8657	9.15836	9.17319	9.08991	9.16732	9.22531	9.14613	9.24055	9.22011	9.26717	9.29885	9.30535	9.27646	9.31806	9.33445	9.29447	9.22272	9.18469	9.16732
Δcold-ΔcspD	7.64345	7.64345	7.64345	7.90309	7.86332	7.94448	8	7.98677	8.05308	8.17026	8.12057	8.08279	8.20412	8.18184	8.11394	8.19312	8.16732	8.14301	8.24304	8.21219	8.27416	8	7.96379	8.0086	8	7.8451	7.79934	7.77085	7.79239	7.72428	7.68124	7.60206	7.57287	7.60206	7.61066	7.58883	7.60423	7.47712	7.4456
