# Supplementary material for: The CpxA/CpxR two-component system mediates regulation of Actinobacillus pleuropneumoniae cold growth
Source: Front Microbiol. 2022 Dec 23;13:1079390. doi: 10.3389/fmicb.2022.1079390 (PMC9816388; doi:10.3389/fmicb.2022.1079390)
Supplement: Supplementary file 1 [file Data_Sheet_1.ZIP › Original data/original data-figure-4/Figure-4-C/figure-4-C.xlsx]

## Sheet: Sheet1
	37℃ OD600
WT	0.022	0.022	0.022	0.094	0.088	0.09	0.29	0.28	0.31	0.77	0.72	0.689	1.414	1.33	1.389	1.684	1.71	1.77	1.688	1.77	1.72	2.074	1.98	1.88	1.728	1.7	1.78	1.72	1.72	1.78	1.698	1.72	1.7	1.668	1.62	1.6	1.642	1.7	1.61
Δcold	0.022	0.022	0.022	0.074	0.085	0.08	0.298	0.312	0.311	0.754	0.712	0.753	1.406	1.41	1.42	1.73	1.689	1.72	1.696	1.79	1.71	1.748	1.82	1.93	1.698	1.65	1.71	1.718	1.73	1.67	1.696	1.63	1.6	1.702	1.58	1.63	1.66	1.58	1.6
CΔcold	0.022	0.022	0.022	0.082	0.096	0.091	0.3	0.308	0.313	0.7	0.7	0.767	1.454	1.44	1.38	1.664	1.68	1.7	1.618	1.68	1.73	1.802	1.83	1.83	1.776	1.8	1.75	1.834	1.8	1.77	1.74	1.73	1.67	1.79	1.7	1.78	1.76	1.65	1.72
