# Supplementary material for: The CpxA/CpxR two-component system mediates regulation of Actinobacillus pleuropneumoniae cold growth
Source: Front Microbiol. 2022 Dec 23;13:1079390. doi: 10.3389/fmicb.2022.1079390 (PMC9816388; doi:10.3389/fmicb.2022.1079390)
Supplement: Supplementary file 1 [file Data_Sheet_1.ZIP › Original data/original data-figure-4/Figure-4-D/figure-4-D.xlsx]

## Sheet: Sheet1
	log10（CFU）
WT	7.64345	7.64345	7.64345	8.06446	7.99651	7.97128	8.66276	8.73239	8.68753	9.22011	9.23045	9.27416	9.81954	9.76343	9.80209	9.79239	9.81954	9.82802	9.84386	9.84634	9.8451	9.97174	9.95569	9.98227	10.017	10	10.0719	9.91381	10	10.0531	9.97313	9.90309	9.87967	9.86923	9.95424	9.92169	9.87216	9.91169	9.88649
Δcold	7.64345	7.64345	7.64345	7.90309	7.8451	7.88081	8.49136	8.4609	8.47712	9	9.04139	9.05308	9.60206	9.53148	9.61278	9.69897	9.67025	9.716	9.79099	9.79309	9.82151	9.85003	9.8451	9.85552	9.89708	9.90309	9.90956	9.89209	9.88986	9.87967	9.88366	9.88705	9.85248	9.77815	9.8739	9.86747	9.85733	9.85914	9.90309
CΔcold	7.64345	7.64345	7.64345	7.83251	7.85733	7.88818	8.69897	8.58995	8.63548	9.18469	9.1959	9.20412	9.7356	9.69723	9.76042	9.7767	9.79449	9.83187	9.80618	9.83632	9.85914	9.8791	9.9154	9.9489	9.8451	10	9.99432	9.95713	9.87448	9.9722	9.95424	9.92221	9.96895	9.94448	9.86273	9.96237	9.82607	9.91381	9.77815
